# Supplementary material for: Ubiquitination of GRK2 Is Required for the β-Arrestin-Biased Signaling Pathway of Dopamine D2 Receptors to Activate ERK Kinases
Source: Int J Mol Sci. 2023 Jun 12;24(12):10031. doi: 10.3390/ijms241210031 (PMC10298151; doi:10.3390/ijms241210031)
Supplement: Supplementary file 1 [file ijms-24-10031-s001.zip]

Archive with 1 entries (1 files):
- ijms-2387203-supplementary.pdf
